# Supplementary material for: Bovine Udder Health: From Standard Diagnostic Methods to New Approaches—A Practical Investigation of Various Udder Health Parameters in Combination with 16S rRNA Sequencing
Source: Microorganisms. 2023 May 17;11(5):1311. doi: 10.3390/microorganisms11051311 (PMC10221688; doi:10.3390/microorganisms11051311)
Supplement: Supplementary file 1 [file microorganisms-11-01311-s001.zip › Supplementary Table S4.xlsx]

## Sheet: OTUs-Table
##OTU ID	1223_M	1150_M	MC	1150_T	1223_T	1234_M	taxonomy
OTU_12	1818	0	0	14	48	0	Bacteria;Actinobacteriota;Actinobacteria;Bifidobacteriales;Bifidobacteriaceae;Bifidobacterium;
OTU_13	2382	161	0	33	17	0	Bacteria;Firmicutes;Clostridia;Peptostreptococcales-Tissierellales;Peptostreptococcaceae;;
OTU_15	1635	219	0	33	79	3	Bacteria;Firmicutes;Bacilli;Erysipelotrichales;Erysipelotrichaceae;Turicibacter;
OTU_14	3766	103	0	45	75	1	Bacteria;Firmicutes;Clostridia;Lachnospirales;Lachnospiraceae;Lachnospiraceae NK3A20 group;
OTU_10	4957	362	0	51	144	0	Bacteria;Firmicutes;Clostridia;Peptostreptococcales-Tissierellales;Peptostreptococcaceae;;
OTU_17	1165	21	0	21	41	0	Bacteria;Firmicutes;Clostridia;Clostridiales;Clostridiaceae;Clostridium sensu stricto 1;
OTU_16	2278	18	0	18	56	2	Bacteria;Firmicutes;Clostridia;Lachnospirales;Lachnospiraceae;Acetitomaculum;
OTU_18	4576	8	0	76	309	0	Bacteria;Firmicutes;Clostridia;Oscillospirales;Oscillospiraceae;UCG-005;
OTU_22	986	13	0	5	62	0	Bacteria;Firmicutes;Clostridia;Oscillospirales;Ruminococcaceae;Ruminococcus;
OTU_20	2419	23	0	35	68	0	Bacteria;Firmicutes;Clostridia;Lachnospirales;Lachnospiraceae;Lachnospiraceae NK3A20 group;
OTU_19	638	8	0	19	8	0	Bacteria;Firmicutes;Clostridia;Oscillospirales;Eubacterium coprostanoligenes group;;
OTU_23	365	4	0	0	9	0	Bacteria;Actinobacteriota;Coriobacteriia;Coriobacteriales;Atopobiaceae;Olsenella;
OTU_26	461	18	0	27	0	1	Bacteria;Firmicutes;Bacilli;Lactobacillales;Aerococcaceae;;
OTU_24	843	19	0	9	32	0	Bacteria;Firmicutes;Clostridia;Lachnospirales;Lachnospiraceae;Acetitomaculum;
OTU_27	277	12	0	5	4	0	Bacteria;Actinobacteriota;Actinobacteria;Micrococcales;Micrococcaceae;Kocuria;
OTU_348	366	0	0	3	30	0	Bacteria;Firmicutes;Clostridia;Oscillospirales;Oscillospiraceae;UCG-005;
OTU_2	352	1177	7113	8386	45366	168	Bacteria;Firmicutes;Bacilli;Staphylococcales;Staphylococcaceae;Staphylococcus;
OTU_21	287	106	0	113	54	4	Bacteria;Actinobacteriota;Actinobacteria;Corynebacteriales;Corynebacteriaceae;Corynebacterium;
OTU_29	535	0	0	1	23	0	Bacteria;Firmicutes;Clostridia;Oscillospirales;Eubacterium coprostanoligenes group;;
OTU_30	217	14	0	5	16	2	Bacteria;Firmicutes;Bacilli;Lactobacillales;Carnobacteriaceae;;
OTU_28	271	0	0	2	6	0	Bacteria;Actinobacteriota;Actinobacteria;Bifidobacteriales;Bifidobacteriaceae;Bifidobacterium;
OTU_31	675	34	0	13	33	0	Bacteria;Firmicutes;Clostridia;Lachnospirales;Lachnospiraceae;Lachnospiraceae NK3A20 group;
OTU_120	323	5	0	2	18	0	Bacteria;Firmicutes;Clostridia;Oscillospirales;Ruminococcaceae;Ruminococcus;
OTU_33	282	10	0	0	22	0	Bacteria;Firmicutes;Clostridia;Lachnospirales;Lachnospiraceae;Blautia;
OTU_32	287	0	0	15	17	0	Bacteria;Bacteroidota;Bacteroidia;Bacteroidales;Prevotellaceae;Prevotellaceae UCG-004;
OTU_35	957	4	0	18	33	0	Bacteria;Bacteroidota;Bacteroidia;Bacteroidales;Bacteroidaceae;Bacteroides;
OTU_36	537	0	0	9	30	0	Bacteria;Firmicutes;Clostridia;Lachnospirales;Lachnospiraceae;Tyzzerella;
OTU_34	294	0	0	0	4	0	Bacteria;Bacteroidota;Bacteroidia;Bacteroidales;Bacteroidaceae;Bacteroides;
OTU_41	401	13	0	1	0	0	Bacteria;Firmicutes;Bacilli;Lactobacillales;Carnobacteriaceae;;
OTU_40	583	11	0	23	80	0	Bacteria;Bacteroidota;Bacteroidia;Bacteroidales;Bacteroidaceae;Bacteroides;
OTU_39	297	0	0	5	1	0	Bacteria;Bacteroidota;Bacteroidia;Bacteroidales;Rikenellaceae;Alistipes;
OTU_37	166	0	0	3	31	0	Bacteria;Firmicutes;Clostridia;Lachnospirales;Lachnospiraceae;Dorea;
OTU_44	631	17	0	7	72	0	Bacteria;Firmicutes;Clostridia;Lachnospirales;Lachnospiraceae;;
OTU_46	294	8	0	0	0	0	Bacteria;Firmicutes;Clostridia;Lachnospirales;Lachnospiraceae;Lachnospiraceae NK3A20 group;
OTU_48	521	2	0	13	4	0	Bacteria;Actinobacteriota;Coriobacteriia;Coriobacteriales;Atopobiaceae;Olsenella;
OTU_43	371	7	0	3	1	0	Bacteria;Firmicutes;Clostridia;Christensenellales;Christensenellaceae;Christensenellaceae R-7 group;
OTU_51	272	0	0	0	13	0	Bacteria;Firmicutes;Clostridia;Oscillospirales;Eubacterium coprostanoligenes group;;
OTU_58	181	2	0	3	0	0	Bacteria;Firmicutes;Clostridia;Oscillospirales;Oscillospiraceae;;
OTU_57	259	5	0	4	27	0	Bacteria;Firmicutes;Clostridia;Christensenellales;Christensenellaceae;Christensenellaceae R-7 group;
OTU_53	228	0	0	4	23	0	Bacteria;Firmicutes;Clostridia;Christensenellales;Christensenellaceae;Christensenellaceae R-7 group;
OTU_59	335	0	0	1	0	0	Bacteria;Firmicutes;Clostridia;Lachnospirales;Lachnospiraceae;Marvinbryantia;
OTU_550	506	2	0	1	25	0	Bacteria;Firmicutes;Clostridia;Oscillospirales;Oscillospiraceae;UCG-005;
OTU_54	197	0	0	3	44	0	Bacteria;Firmicutes;Clostridia;Monoglobales;Monoglobaceae;Monoglobus;
OTU_60	175	0	0	0	12	0	Bacteria;Firmicutes;Clostridia;Lachnospirales;Lachnospiraceae;Coprococcus;
OTU_62	334	0	0	4	48	0	Bacteria;Bacteroidota;Bacteroidia;Bacteroidales;Rikenellaceae;Rikenellaceae RC9 gut group;
OTU_67	640	1	0	25	13	0	Bacteria;Firmicutes;Clostridia;Lachnospirales;Lachnospiraceae;Ruminococcus gauvreauii group;
OTU_71	213	0	0	1	21	0	Bacteria;Firmicutes;Clostridia;Oscillospirales;Oscillospiraceae;UCG-005;
OTU_73	272	0	0	1	7	0	Bacteria;Bacteroidota;Bacteroidia;Bacteroidales;Rikenellaceae;Rikenellaceae RC9 gut group;
OTU_145	621	0	0	12	17	0	Bacteria;Firmicutes;Clostridia;Oscillospirales;Oscillospiraceae;UCG-005;
OTU_79	191	9	0	0	0	0	Bacteria;Firmicutes;Clostridia;Lachnospirales;Lachnospiraceae;Eubacterium hallii group;
OTU_81	467	0	0	0	6	0	Bacteria;Bacteroidota;Bacteroidia;Bacteroidales;Rikenellaceae;Rikenellaceae RC9 gut group;
OTU_763	295	0	0	2	16	0	Bacteria;Firmicutes;Clostridia;Oscillospirales;Oscillospiraceae;UCG-005;
OTU_82	227	0	0	1	7	0	Bacteria;Firmicutes;Clostridia;Oscillospirales;;;
OTU_663	226	1	0	2	30	0	Bacteria;Actinobacteriota;Coriobacteriia;Coriobacteriales;Atopobiaceae;Olsenella;
OTU_85	164	0	0	0	4	0	Bacteria;Firmicutes;Clostridia;Oscillospirales;Butyricicoccaceae;UCG-009;
OTU_80	289	0	0	4	47	0	Bacteria;Firmicutes;Clostridia;Christensenellales;Christensenellaceae;Christensenellaceae R-7 group;
OTU_91	167	0	0	0	4	0	Bacteria;Bacteroidota;Bacteroidia;Bacteroidales;Bacteroidaceae;Bacteroides;
OTU_86	324	0	0	2	65	0	Bacteria;Bacteroidota;Bacteroidia;Bacteroidales;Bacteroidales RF16 group;;
OTU_1	114	39028	0	67472	11708	0	Bacteria;Actinobacteriota;Actinobacteria;Corynebacteriales;Corynebacteriaceae;Corynebacterium;
OTU_105	160	0	0	9	8	0	Bacteria;Firmicutes;Clostridia;Oscillospirales;Oscillospiraceae;NK4A214 group;
OTU_111	173	0	0	2	0	0	Bacteria;Firmicutes;Clostridia;Oscillospirales;Eubacterium coprostanoligenes group;;
OTU_104	380	0	0	4	15	0	Bacteria;Firmicutes;Clostridia;Christensenellales;Christensenellaceae;Christensenellaceae R-7 group;
OTU_163	242	3	0	0	4	0	Bacteria;Bacteroidota;Bacteroidia;Bacteroidales;Rikenellaceae;Rikenellaceae RC9 gut group;
OTU_201	369	0	0	0	26	0	Bacteria;Bacteroidota;Bacteroidia;Bacteroidales;Rikenellaceae;Rikenellaceae RC9 gut group;
OTU_144	180	0	0	2	6	0	Bacteria;Bacteroidota;Bacteroidia;Bacteroidales;Prevotellaceae;Prevotellaceae UCG-001;
OTU_47	33	122	0	98	14	1	Bacteria;Actinobacteriota;Actinobacteria;Corynebacteriales;Corynebacteriaceae;Corynebacterium;
OTU_185	203	5	0	0	9	0	Bacteria;Bacteroidota;Bacteroidia;Bacteroidales;Rikenellaceae;Rikenellaceae RC9 gut group;
OTU_25	29	411	0	43	11	0	Bacteria;Firmicutes;Bacilli;Lactobacillales;Aerococcaceae;Aerococcus;
OTU_5	20	0	8431	0	0	5	Bacteria;Proteobacteria;Gammaproteobacteria;Enterobacterales;Enterobacteriaceae;Salmonella;
OTU_9	4	7	6255	0	0	0	Bacteria;Firmicutes;Bacilli;Lactobacillales;Enterococcaceae;Enterococcus;
OTU_4	0	9	9357	2	0	1	Bacteria;Proteobacteria;Gammaproteobacteria;Enterobacterales;Enterobacteriaceae;Escherichia-Shigella;
OTU_3	0	0	12025	0	0	0	Bacteria;Firmicutes;Bacilli;Bacillales;Bacillaceae;Bacillus;
OTU_6	0	0	7457	0	0	0	Bacteria;Firmicutes;Bacilli;Lactobacillales;Listeriaceae;Listeria;
OTU_8	0	0	6607	0	0	0	Bacteria;Firmicutes;Bacilli;Lactobacillales;Lactobacillaceae;Lactobacillus;
OTU_11	0	0	2566	0	0	0	Bacteria;Proteobacteria;Gammaproteobacteria;Pseudomonadales;Pseudomonadaceae;Pseudomonas;
OTU_787	0	0	478	0	0	0	Bacteria;Firmicutes;Bacilli;Bacillales;Bacillaceae;Bacillus;
OTU_462	0	0	448	0	0	0	Bacteria;Firmicutes;Bacilli;;;;
OTU_645	0	0	556	0	0	0	Bacteria;Firmicutes;Bacilli;Staphylococcales;Staphylococcaceae;Staphylococcus;
OTU_417	0	0	532	0	0	0	Bacteria;Firmicutes;Bacilli;Staphylococcales;Staphylococcaceae;Staphylococcus;
OTU_7	0	0	0	4	0	8744	Bacteria;Firmicutes;Bacilli;Lactobacillales;Streptococcaceae;Streptococcus;
