# Supplementary material for: Bovine Udder Health: From Standard Diagnostic Methods to New Approaches—A Practical Investigation of Various Udder Health Parameters in Combination with 16S rRNA Sequencing
Source: Microorganisms. 2023 May 17;11(5):1311. doi: 10.3390/microorganisms11051311 (PMC10221688; doi:10.3390/microorganisms11051311)
Supplement: Supplementary file 1 [file microorganisms-11-01311-s001.zip › Supplementary Table S5.xlsx]

## Sheet: ZOTUs-Table
##OTU ID	1150_M	1150_T	1223_M	1223_T	MC	1234_M	taxonomy
Zotu1	38981	67459	35	11682	0	0	Bacteria;Actinomycetota;Actinomycetes;Mycobacteriales;Corynebacteriaceae;Corynebacterium;
Zotu10	927	6157	9	111	0	111	Bacteria;Bacillota;Bacilli;Caryophanales;Staphylococcaceae;Staphylococcus;
Zotu35	411	43	29	11	0	0	Bacteria;Bacillota;Bacilli;Lactobacillales;Aerococcaceae;Aerococcus;
Zotu12	336	46	4242	134	0	0	Bacteria;Bacillota;Clostridia;Eubacteriales;Clostridiaceae;Romboutsia;
Zotu14	225	2259	0	5	1	15	Bacteria;Bacillota;Bacilli;Caryophanales;Staphylococcaceae;Staphylococcus;
Zotu19	211	31	1458	79	0	3	Bacteria;Bacillota;Erysipelotrichia;Erysipelotrichales;Turicibacteraceae;Turicibacter;
Zotu16	114	28	1651	0	0	0	Bacteria;Bacillota;Clostridia;Eubacteriales;Clostridiaceae;Paeniclostridium;
Zotu30	106	113	287	54	0	4	Bacteria;Actinomycetota;Actinomycetes;Mycobacteriales;Corynebacteriaceae;Corynebacterium;
Zotu17	53	12	1650	30	0	0	Bacteria;Bacillota;Clostridia;Eubacteriales;Lachnospiraceae;Catonella;
Zotu25	49	5	734	17	0	0	Bacteria;Bacillota;Clostridia;Eubacteriales;Clostridiaceae;Romboutsia;
Zotu24	26	5	685	10	0	0	Bacteria;Bacillota;Clostridia;Eubacteriales;Clostridiaceae;Romboutsia;
Zotu46	21	12	248	12	0	0	Bacteria;Bacillota;Clostridia;Eubacteriales;Lachnospiraceae;Catonella;
Zotu69	17	3	181	24	0	0	Bacteria;Bacillota;Clostridia;Eubacteriales;Lachnospiraceae;;
Zotu33	15	7	413	23	0	0	Bacteria;Bacillota;Clostridia;Eubacteriales;Lachnospiraceae;Blautia;
Zotu44	14	5	193	16	0	2	Bacteria;Bacillota;Bacilli;Lactobacillales;Carnobacteriaceae;Jeotgalibaca;
Zotu42	13	10	298	3	0	0	Bacteria;Bacillota;Clostridia;Eubacteriales;Lachnospiraceae;Catonella;
Zotu39	12	5	277	4	0	0	Bacteria;Actinomycetota;Actinomycetes;Micrococcales;Micrococcaceae;Kocuria;
Zotu78	11	7	169	14	0	0	Bacteria;Bacteroidota;Bacteroidia;Bacteroidales;Bacteroidaceae;;
Zotu56	10	0	197	5	0	0	Bacteria;Bacillota;Clostridia;Eubacteriales;Lachnospiraceae;Blautia;
Zotu67	10	8	154	15	0	0	Bacteria;Bacillota;Clostridia;Eubacteriales;Lachnospiraceae;Blautia;
Zotu9	10	19	10	9	6327	0	Bacteria;Bacillota;Bacilli;Caryophanales;Staphylococcaceae;Staphylococcus;
Zotu4	9	2	0	0	8052	1	Bacteria;Pseudomonadota;Gammaproteobacteria;Enterobacterales;Enterobacteriaceae;Escherichia;
Zotu21	8	5	1174	12	0	2	Bacteria;Bacillota;Clostridia;Eubacteriales;Lachnospiraceae;Blautia;
Zotu27	8	19	638	8	0	0	Bacteria;Bacillota;Clostridia;Eubacteriales;Eubacteriaceae;Eubacterium;
Zotu64	8	2	179	0	0	0	Bacteria;Bacillota;Erysipelotrichia;Erysipelotrichales;Turicibacteraceae;Turicibacter;
Zotu11	7	0	4	0	6053	0	Bacteria;Bacillota;Bacilli;Lactobacillales;Enterococcaceae;Enterococcus;
Zotu68	7	2	202	1	0	0	Bacteria;Bacillota;Clostridia;Eubacteriales;Christensenellaceae;;
Zotu28	6	13	657	29	0	0	Bacteria;Bacillota;Clostridia;Eubacteriales;Lachnospiraceae;Blautia;
Zotu38	6	8	386	0	0	0	Bacteria;Bacillota;Bacilli;Lactobacillales;Aerococcaceae;Fundicoccus;
Zotu49	6	2	256	0	0	0	Bacteria;Bacillota;Clostridia;Eubacteriales;Lachnospiraceae;Catonella;
Zotu55	6	5	449	7	0	0	Bacteria;Bacillota;Clostridia;Eubacteriales;Oscillospiraceae;Sporobacter;
Zotu47	5	2	215	7	0	0	Bacteria;Bacillota;Clostridia;Eubacteriales;Oscillospiraceae;Ruminococcus;
Zotu23	4	21	1055	41	0	0	Bacteria;Bacillota;Clostridia;Eubacteriales;Clostridiaceae;Clostridium;
Zotu32	4	0	365	9	0	0	Bacteria;Actinomycetota;Coriobacteriia;Coriobacteriales;Atopobiaceae;Olsenella;
Zotu34	4	0	425	10	0	0	Bacteria;Bacillota;Clostridia;Eubacteriales;Lachnospiraceae;Blautia;
Zotu81	3	1	165	0	0	0	Bacteria;Bacillota;Clostridia;Eubacteriales;Lachnospiraceae;Catonella;
Zotu36	2	11	406	16	0	0	Bacteria;Bacillota;Clostridia;Eubacteriales;Oscillospiraceae;Sporobacter;
Zotu76	2	7	217	8	0	0	Bacteria;Bacteroidota;Bacteroidia;Bacteroidales;Bacteroidaceae;;
Zotu29	1	11	852	47	0	0	Bacteria;Bacillota;Clostridia;Eubacteriales;Lachnospiraceae;Catonella;
Zotu52	1	5	253	12	0	0	Bacteria;Bacillota;Clostridia;Eubacteriales;Lachnospiraceae;Catonella;
Zotu113	0	0	201	7	0	0	Bacteria;Bacillota;Clostridia;Eubacteriales;Oscillospiraceae;Sporobacter;
Zotu13	0	0	0	0	2566	0	Bacteria;Pseudomonadota;Gammaproteobacteria;Pseudomonadales;Pseudomonadaceae;Pseudomonas;
Zotu15	0	14	1818	48	0	0	Bacteria;Actinomycetota;Actinomycetes;Bifidobacteriales;Bifidobacteriaceae;Bifidobacterium;
Zotu154	0	0	154	7	0	0	Bacteria;Bacillota;Clostridia;Eubacteriales;Oscillospiraceae;Sporobacter;
Zotu18	0	0	0	0	1322	0	Bacteria;Pseudomonadota;Gammaproteobacteria;Enterobacterales;Enterobacteriaceae;Escherichia;
Zotu2	0	0	321	45243	2	43	Bacteria;Bacillota;Bacilli;Caryophanales;Staphylococcaceae;Staphylococcus;
Zotu20	0	0	0	0	1251	0	Bacteria;Bacillota;Bacilli;Caryophanales;Staphylococcaceae;Staphylococcus;
Zotu22	0	0	0	0	945	0	Bacteria;Pseudomonadota;Gammaproteobacteria;Enterobacterales;Enterobacteriaceae;Salmonella;
Zotu26	0	13	896	101	0	0	Bacteria;Bacillota;Clostridia;Eubacteriales;Oscillospiraceae;Sporobacter;
Zotu3	0	0	0	0	11618	0	Bacteria;Bacillota;Bacilli;Bacillales;Bacillaceae;Bacillus;
Zotu31	0	1	521	32	0	0	Bacteria;Bacillota;Clostridia;Eubacteriales;Oscillospiraceae;Ruminococcus;
Zotu37	0	3	315	24	0	0	Bacteria;Bacillota;Clostridia;Eubacteriales;Oscillospiraceae;Sporobacter;
Zotu40	0	2	271	6	0	0	Bacteria;Actinomycetota;Actinomycetes;Bifidobacteriales;Bifidobacteriaceae;Bifidobacterium;
Zotu41	0	2	271	57	0	0	Bacteria;Bacillota;Clostridia;Eubacteriales;Oscillospiraceae;Sporobacter;
Zotu414	0	0	0	0	482	0	Bacteria;Bacillota;Bacilli;Bacillales;Bacillaceae;Lottiidibacillus;
Zotu43	0	0	301	0	0	0	Bacteria;Bacillota;Clostridia;Eubacteriales;Oscillospiraceae;Eubacterium;
Zotu45	0	0	255	0	0	0	Bacteria;Bacillota;Clostridia;Eubacteriales;Lachnospiraceae;Blautia;
Zotu48	0	0	293	13	0	0	Bacteria;Bacillota;Clostridia;Eubacteriales;Lachnospiraceae;Catonella;
Zotu5	0	0	20	0	7492	5	Bacteria;Pseudomonadota;Gammaproteobacteria;Enterobacterales;Enterobacteriaceae;Salmonella;
Zotu50	0	13	178	8	0	0	Bacteria;Bacteroidota;Bacteroidia;Bacteroidales;Bacteroidaceae;;
Zotu51	0	3	235	12	0	0	Bacteria;Bacillota;Clostridia;Eubacteriales;Oscillospiraceae;Sporobacter;
Zotu53	0	0	217	0	0	0	Bacteria;Bacillota;Clostridia;Eubacteriales;Lachnospiraceae;Catonella;
Zotu54	0	0	183	0	0	0	Bacteria;Bacillota;Clostridia;Eubacteriales;Lachnospiraceae;Catonella;
Zotu57	0	0	163	3	0	0	Bacteria;Bacteroidota;Bacteroidia;Bacteroidales;Bacteroidaceae;;
Zotu58	0	1	221	0	0	0	Bacteria;Bacteroidota;Bacteroidia;Bacteroidales;Bacteroidaceae;;
Zotu59	0	2	211	23	0	0	Bacteria;Bacillota;Clostridia;Eubacteriales;Lachnospiraceae;Coprococcus;
Zotu6	0	0	0	0	7471	0	Bacteria;Bacillota;Bacilli;Bacillales;Listeriaceae;Listeria;
Zotu60	0	3	166	31	0	0	Bacteria;Bacillota;Clostridia;Eubacteriales;Lachnospiraceae;Dorea;
Zotu61	0	0	158	0	0	0	Bacteria;Bacillota;Clostridia;Eubacteriales;Lachnospiraceae;Porcincola;
Zotu62	0	3	189	1	0	0	Bacteria;Bacteroidota;Bacteroidia;Bacteroidales;Rikenellaceae;Alistipes;
Zotu620	0	0	0	0	493	0	Bacteria;Bacillota;Bacilli;Bacillales;Bacillaceae;Bacillus;
Zotu66	0	0	182	0	0	0	Bacteria;Bacillota;Bacilli;Lactobacillales;Carnobacteriaceae;;
Zotu7	0	4	0	0	0	8744	Bacteria;Bacillota;Bacilli;Lactobacillales;Streptococcaceae;Streptococcus;
Zotu71	0	0	159	0	0	0	Bacteria;Bacillota;Clostridia;Eubacteriales;Lachnospiraceae;Catonella;
Zotu8	0	0	0	0	6607	0	Bacteria;Bacillota;Bacilli;Lactobacillales;Lactobacillaceae;Limosilactobacillus;
Zotu808	0	0	0	0	243	0	Bacteria;Bacillota;Bacilli;Bacillales;Bacillaceae;Bacillus;
Zotu822	0	0	0	0	475	0	Bacteria;Bacillota;Bacilli;Lactobacillales;Enterococcaceae;Enterococcus;
Zotu88	0	2	159	0	0	0	Bacteria;Bacillota;Clostridia;Eubacteriales;Lachnospiraceae;Catonella;
Zotu90	0	0	156	7	0	0	Bacteria;Bacteroidota;Bacteroidia;Bacteroidales;Bacteroidaceae;;
Zotu907	0	0	0	0	501	0	Bacteria;Bacillota;Bacilli;Bacillales;Bacillaceae;Bacillus;
Zotu972	0	0	0	0	272	0	Bacteria;Bacillota;Bacilli;Bacillales;Bacillaceae;Bacillus;
