# Supplementary material for: Bovine Udder Health: From Standard Diagnostic Methods to New Approaches—A Practical Investigation of Various Udder Health Parameters in Combination with 16S rRNA Sequencing
Source: Microorganisms. 2023 May 17;11(5):1311. doi: 10.3390/microorganisms11051311 (PMC10221688; doi:10.3390/microorganisms11051311)
Supplement: Supplementary file 1 [file microorganisms-11-01311-s001.zip › Supplementary Table S7.xlsx]

## Sheet: OTU-stats
# Number of sequences per sample after every processing step.
Sample_ID	Demultiplexing	Merging	EE-filtering	Chimeras-Artifacts	OTU Abundance filter
S1	64395	58220	42821	42622	42002
S3	88614	85950	66139	63793	45703
S4	83188	80239	61651	61305	59023
S6	13436	12623	8967	8946	8932
S5	92235	90125	68896	62241	61825
S2	116189	105342	77942	77599	76719
